# Supplementary material for: Mitochondrial Genetic Diversity of Bemisia tabaci (Gennadius) (Hemiptera: Aleyrodidae) Associated with Cassava in Lao PDR
Source: Insects. 2022 Sep 22;13(10):861. doi: 10.3390/insects13100861 (PMC9604212; doi:10.3390/insects13100861)
Supplement: Supplementary file 1 [file insects-13-00861-s001.zip]

Archive with 3 entries (3 files):
- Figure S1-Field_survey_protocol-REV.pptx
- Tabla_S2-List_of_COI_sequences-REV.xlsx
- Table-S1-Survey_data-FINAL.xlsx
