# Supplementary material for: Mitochondrial Genetic Diversity of Bemisia tabaci (Gennadius) (Hemiptera: Aleyrodidae) Associated with Cassava in Lao PDR
Source: Insects. 2022 Sep 22;13(10):861. doi: 10.3390/insects13100861 (PMC9604212; doi:10.3390/insects13100861)
Supplement: Supplementary file 1 [file insects-13-00861-s001.zip › Tabla_S2-List_of_COI_sequences-REV.xlsx]

## Sheet: Tabla_Lista
Tree	Genbank ID	Phylogeographical groups	Haplotype Network*	Host	Location
1	DQ986959	AsiaI		weed	China: Maoming, Guangdong
2	AJ510066	AsiaI		hollyhock	Pakistan:Sindh
3	HM137323	AsiaI		Manihot esculenta	China
4	HM137329	AsiaI		Manihot esculenta	China
5	AF164671	AsiaI		Euphorbia	Thailand
6	AJ510069	AsiaI		Solanum melongena	Pakistan:Sindh
7	AJ748359	AsiaI		brinjal	India:Karnataka, Chitradurga, Hiriyur
8	AY686093	AsiaI		Hibiscus rosa sinensis	Malaysia
9	MN388889	AsiaI		Manihot esculenta	Thailand: Chachoengsao
10	AB248260	AsiaI		Glycine max	Indonesia: Cibeureum, Dramaga, Bogor, West Java
11	EF528552	AsiaI		Solanum lycopersicum	Thailand: Ratchaburi
12	MH886414	AsiaII 1	h1	Manihot esculenta	China: HaiKou
13	MN388843	AsiaII 1	h1	Manihot esculenta	Thailand: Burirum, Lahan Sai
14	MN388841	AsiaII 1	h1	Manihot esculenta	Thailand: Surin, Phanom Dong Rak
15	MN388852	AsiaII 1	h1	Manihot esculenta	Thailand: Sa Kaeo, Aranyaprathet
16	MN388853	AsiaII 1	h1	Manihot esculenta	Thailand: Sa Kaeo, Aranyaprathet
17	MN388857	AsiaII 1	h1	Manihot esculenta	Thailand: Sa Kaeo, Aranyaprathet
18	MN388866	AsiaII 1	h1	Manihot esculenta	Thailand: Sa Kaeo, Aranyaprathet
19	MN388883	AsiaII 1	h1	Manihot esculenta	Thailand: Chanthaburi, Pong Nam Ron
20	MN388849	AsiaII 1	h1	Manihot esculenta	Thailand: Sa Kaeo, Khok Sung
21	MN388850	AsiaII 1	h1	Manihot esculenta	Thailand: Sa Kaeo, Khok Sung
22	MN388851	AsiaII 1	h1	Manihot esculenta	Thailand: Sa Kaeo, Aranyaprathet
23	MN388854	AsiaII 1	h1	Manihot esculenta	Thailand: Sa Kaeo, Aranyaprathet
24	MN388855	AsiaII 1	h1	Manihot esculenta	Thailand: Sa Kaeo, Aranyaprathet
25	MN388856	AsiaII 1	h1	Manihot esculenta	Thailand: Sa Kaeo, Aranyaprathet
26	MN388859	AsiaII 1	h1	Manihot esculenta	Thailand: Sa Kaeo, Aranyaprathet
27	MN388860	AsiaII 1	h1	Manihot esculenta	Thailand: Sa Kaeo, Aranyaprathet
28	MN388861	AsiaII 1	h1	Manihot esculenta	Thailand: Sa Kaeo, Aranyaprathet
29	MN388862	AsiaII 1	h1	Manihot esculenta	Thailand: Sa Kaeo, Aranyaprathet
30	MN388863	AsiaII 1	h1	Manihot esculenta	Thailand: Sa Kaeo, Khlong Hat
31	MN388864	AsiaII 1	h1	Manihot esculenta	Thailand: Sa Kaeo, Khlong Hat
32	MN388865	AsiaII 1	h1	Manihot esculenta	Thailand: Sa Kaeo, Aranyaprathet
33	MN388868	AsiaII 1	h1	Manihot esculenta	Thailand: Sa Kaeo, Khok Sung
34	MN388869	AsiaII 1	h1	Manihot esculenta	Thailand: Sa Kaeo, Khok Sung
35	MN388870	AsiaII 1	h1	Manihot esculenta	Thailand: Sa Kaeo, Khok Sung
36	MN388871	AsiaII 1	h1	Manihot esculenta	Thailand: Sa Kaeo, Khok Sung
37	MN388872	AsiaII 1	h1	Manihot esculenta	Thailand: Sa Kaeo, Khok Sung
38	MN388881	AsiaII 1	h1	Manihot esculenta	Thailand: Chanthaburi, Pong Nam Ron
39	MN388882	AsiaII 1	h1	Manihot esculenta	Thailand: Chanthaburi, Pong Nam Ron
40	LC390050	AsiaII 1	h1	Manihot esculenta	Viet Nam: Tay Ninh
41	LC390053	AsiaII 1	h1	Manihot esculenta	Viet Nam: Tay Ninh
42	LC390047	AsiaII 1	h2	Manihot esculenta	Viet Nam: Tay Ninh
43	MN388840	AsiaII 1	h4	Manihot esculenta	Thailand: Surin, Phanom Dong Rak
44	MN388845	AsiaII 1	h7	Manihot esculenta	Thailand: Burirum, Ban Kruat
45	MN388884	AsiaII 1	h8	Manihot esculenta	Thailand: Chanthaburi, Pong Nam Ron
46	MN388867	AsiaII 1	h9	Manihot esculenta	Thailand: Sa Kaeo, Aranyaprathet
47	LC390048	AsiaII 1	h10	Manihot esculenta	Viet Nam: Tay Ninh
48	LC390049	AsiaII 1	h11	Manihot esculenta	Viet Nam: Tay Ninh
49	DQ309077	AsiaII 1		sweet potato	China
50	AJ510065	AsiaII 1		Gossypium hirsutum	Pakistan:Punjab
51	EU192065	AsiaII 1		Lycopersicon esculentum	China: Hainan
52	HM137319	AsiaII 1		soybean	China
53	HM137326	AsiaII 1		Manihot esculenta	China
54	EU192047	AsiaII 1		Lycopersicon esculentum	China: Guangxi
55	AY686094	AsiaII 1		Gossypium hirsutum	Pakistan: Punjab
56	FJ802393	AsiaII 1			Syria: Qariateine, Hims
57	AJ510058	AsiaII 1			Pakistan:Punjab
58	GU585373	AsiaII 1			Pakistan: Mr.4B Farm, Multan
59	FJ802389	AsiaII 1			Syria: Qariateine, Hims
60	AJ510057	AsiaII 1		mungbean	Pakistan:Punjab
61	AJ867557	AsiaII 1		sweet potato: Ipomoea batatas	China:Zhejiang, Jiande
62	MN388880	AsiaII 1		Manihot esculenta	Thailand: Chanthaburi, Pong Nam Ron
63	AY686088	AsiaII_2		Gossypium hirsutum	China: Jiangsu
64	AJ867556	AsiaII_3		Gossypium hirsutum	China:Zhejiang
65	DQ309075	AsiaII_3		Gossypium hirsutum	China
66	AJ783706	AsiaII_3
67	EU192045	AsiaII_3		Gossypium hirsutum	China: Guangxi
68	AY686083	AsiaII_4		Cucurbita moschata	China: Guangdong
69	AF418666	AsiaII_5		Manihot esculenta	India: Bangalore, Karnataka
70	AJ748376	AsiaII_5		Lycopersicon esculentum	India:Karnataka, Belgaum
71	AJ784261	AsiaII_6		Gossypium hirsutum	China:Fujian
72	EU192052	AsiaII_6		Lycopersicon esculentum	China: Yunnan
73	EU192054	AsiaII_6		Lycopersicon esculentum	China: Yunnan
74	MN388839	AsiaII_6	h17	Manihot esculenta	Thailand: Sa Kaeo, Khlong Hat
75	MN388894	AsiaII_6	h23	Manihot esculenta	Thailand: Ubon Ratchathani, Nam Yuen
76	MN388895	AsiaII_6	h22	Manihot esculenta	Thailand: Ubon Ratchathani, Nam Yuen
77	MN388893	AsiaII_6	h17	Manihot esculenta	Thailand: Surin, Kap Choeng
78	MN388838	AsiaII_6		Manihot esculenta	Thailand: Sakaeo, Khok Sung
79	MN388891	AsiaII_6	h24	Manihot esculenta	Thailand: Surin, Buachet
80	MN388892	AsiaII_6		Manihot esculenta	Thailand: Surin, Kap Choeng
81	MN388890	AsiaII_6	h19	Manihot esculenta	Thailand: Surin, Phanom Dong Rak
82	AJ748372	AsiaII_7		Parthenium hysterophorus	India:Karnataka, Ranibennur, Sulibele
83	AJ748378	AsiaII_7		watermelon	India:Karnataka, Kolar, Chintamani, Talagavara
84	AM408899	AsiaII_7			India:Tamil Nadu,Coimbatore
85	DQ174523	AsiaII_7		Codiaeum variegatum	China: Guangdong
86	DQ116650	AsiaII_7		Gossypium hirsutum	India: Hyderabad
87	DQ116662	AsiaII_7		sunflower	India: Mararathwada
88	DQ116660	AsiaII_7		ipomoea	India: Madras
89	DQ116661	AsiaII_7		poinsettia	India: Madras
90	AJ748375	AsiaII_7		soybean	India:Karnataka, Bangalore, Hebbal
91	AY686075	AsiaII_7		Euphorbia pulcherrima	China: Taiwan
92	AY686064	AsiaII_7		Codiaeum variegatum	China: Guanghzou
93	AJ748362	AsiaII_8		cluster bean	India:Karnataka, Dharwad, Annebavi, Tumbadi
94	EU192051	China			China: Yunnan
95	GQ303180	China		Humulus scandens (Lour.) Merr.	China
96	AY686072	China		Lycopersicon esculentum	China
97	GU086325	Indonesia			Indonesia
98	GU086326	Indonesia			Indonesia
99	GU086328	Australia			Australia: Bundaberg
100	AY827596	Italy		Euphorbia characias	Italy
101	AY827603	Italy		Euphorbia characias	Italy
102	KX570843	Middle East		Manihot esculenta	Uganda
103	KX570842	Middle East		Manihot esculenta	Uganda
104	GQ332577	Mediterranean		cabbage	China
105	AJ550177	Mediterranean		Solanum melongena (eggplant)	Reunion
106	KF425620	Mediterranean		Manihot esculenta	Tanzania
107	AJ550171	Indian Ocean		Lycopersicon esculentum	Madagascar:Tulear
108	AJ550178	Indian Ocean		Euphorbia pulcherrima (poinsettia)	Reunion
109	AY903522	Indian Ocean		bean	Uganda: Masindi
110	JQ286416	Indian Ocean		Manihot esculenta	Kenya
111	KF425632	Indian Ocean		Manihot esculenta	Uganda
112	AY903525	Indian Ocean			Uganda: Namulonge
113	AY563702	Sub-Saharan		Manihot esculenta	Uganda: Kalangala, Bujumba
114	AF344257	Sub-Saharan		Manihot esculenta	Cameroon
115	KF425602	Sub-Saharan		Manihot esculenta	Democratic Republic of the Congo
116	AY827611	Sub-Saharan		Ipomea indica	Spain
117	AF344245	Sub-Saharan		Manihot esculenta	Cameroon
118	AF344251	Sub-Saharan		Manihot esculenta	Cameroon
119	AF344252	Sub-Saharan		Manihot esculenta	Cameroon
120	AY903576	Uganda		sweetpotato	Uganda: Namulonge
121	AY903577	Uganda		sweetpotato	Uganda: Namulonge
122	AJ550167	New World		Chromolaena odorata	Colombia:Cali
123	EU760727	New World			Sudan
124	EU427728	New World			Colombia
125	AF340212	New World		Gossypium hirsutum	Argentina: Santiago
126	AY521259	New World 1			USA
127	EU192049	Mediterranean		poinsettia	China: Yunnan
128	EU192061	Mediterranean		Lycopersicon esculentum	China: Yunnan
129	EU192068	Middle East - Asia Minor 1		cowpea	China: Hainan
130	FJ025797	Mediterranean		Lantana camara	Egypt: Cairo
131	AJ517769	Mediterranean			Morocco:Nador
132	AJ550173	Middle East - Asia Minor 1		Lycopersicon esculentum	Mayotte
133	AJ550174	Middle East - Asia Minor 1		Gossypium sp.	Reunion
134	AM176570	Middle East - Asia Minor 1		Solanum melongena	Morocco:Nador
135	AM176571	Mediterranean		Solanum melongena	Morocco:Fes
136	AM176574	Mediterranean			Algeria:Alger
137	AM691064	Mediterranean		Solanum lycopersicum	France:Bouches du Rhone
138	EF694112	Mediterranean		Cucumber	China:Hubei
139	JQ286445	Sub-Saharan Africa		Manihot esculenta	Uganda
140	JQ286458	Sub-Saharan Africa		Manihot esculenta	Tanzania:Tanga, Coastal zone
141	JQ286459	Sub-Saharan Africa		Manihot esculenta	Tanzania:Tanga, Coastal zone
142	JQ286456	Sub-Saharan Africa		Manihot esculenta	Tanzania:Tanga, Coastal zone
143	JQ286469	Sub-Saharan Africa		Manihot esculenta	Tanzania:Ruvuma
144	JQ286474	Sub-Saharan Africa		Manihot esculenta	Tanzania:Lindi
145	JQ286461	Sub-Saharan Africa		Manihot esculenta	Tanzania:Ruvuma
146	JQ286423	Sub-Saharan Africa		Manihot esculenta	Kenya:Nyanza
147	JQ286447	Sub-Saharan Africa		Manihot esculenta	Tanzania:Kagera
148	JQ286409	Sub-Saharan Africa		Manihot esculenta	Kenya:Nyanza
149	JQ286485	Sub-Saharan Africa		Manihot esculenta	Tanzania:Tanga, Coastal zone
150	JQ286427	Sub-Saharan Africa		Manihot esculenta	Kenya
151	JQ286424	Sub-Saharan Africa		Manihot esculenta	Kenya:Nyanza
152	JQ286426	Sub-Saharan Africa		Manihot esculenta	Kenya
153	JQ286425	Sub-Saharan Africa		Manihot esculenta	Kenya
154	JQ286439	Sub-Saharan Africa		Manihot esculenta	Uganda
155	JQ286462	Sub-Saharan Africa		Manihot esculenta	Tanzania:Ruvuma
156	JQ286434	Sub-Saharan Africa		Manihot esculenta	Uganda
157	JQ286443	Sub-Saharan Africa		Manihot esculenta	Uganda
158	JQ286412	Sub-Saharan Africa		Manihot esculenta	Kenya
159	JQ286463	Sub-Saharan Africa		Manihot esculenta	Tanzania:Ruvuma
160	JQ286467	Sub-Saharan Africa		Manihot esculenta	Tanzania:Tanga, Coastal zone
161	JQ286415	Sub-Saharan Africa		Manihot esculenta	Kenya
162	AF418671	Middle East - Asia Minor 1		Cabbage plant	Israel: Tel Aviv
163	AJ748368	Middle East - Asia Minor 1		knolkhol	India:Karnataka, Bangalore, Hosakote, Jyotipura
164	AM040594	Middle East - Asia Minor 1		Tomato	India:Karnataka, Kolar, Malliyappanahally
165	AM040609	Mediterranean		Manihot esculenta	Ghana:Tamale
166	DQ133378	Mediterranean		Tomato	Sudan
167	AJ877260	Middle East - Asia Minor 1			Reunion:Petite Ile
168	AY686063	Middle East - Asia Minor 1		Lycopersicon esculentum	China: Guangzhou
169	GQ139500	Mediterranean			China: Zhejiang
170	KX570847	Sub-Saharan		Manihot esculenta	Uganda
171	KX570846	Sub-Saharan Africa 2		Manihot esculenta	Uganda
172	AF344264	Sub-Saharan Africa 1			South Africa
173	AF344276	Sub-Saharan Africa 1			Swaziland
174	AF344267	Sub-Saharan Africa 1			South Africa
175	AY057173	Sub-Saharan Africa 2			Uganda
176	EF694111	Mediterranean		Humulus scandens	China:Hubei
177	AJ510075	Middle East - Asia Minor 1		okra	Pakistan
178	AF342773	Mediterranean		Tomato	Morocco
179	AY827592	Sub-Saharan		Manihot esculenta	Ghana
180	AY057180	Sub-Saharan Africa 1			Uganda
181	AB204577	Middle East - Asia Minor 1		Tomato	Japan: Ehime, Ainan
182	AB204580	Middle East - Asia Minor 1		Tomato	Japan: Kagoshima, Kagoshima, Kamifukumoto
183	AB297897	Mediterranean		Solanum tuberosum	Syria: Hama
184	AB473559	Middle East - Asia Minor 1		Solanum tuberosum	Syria:Al-Hasakeh
185	AF342769	Middle East		cucumber	Spain
186	AF342775	Mediterranean			Spain
187	AF344258	Middle East		Okra	Cameroon
188	AF344286	Middle East			Zimbabwe
189	AM408896	Mediterranean		Gossypium sp	India:Bangalore
190	AM691059	Middle East		Cucumis sativus	France:Pyrenees Orientales
191	AY057123	Mediterranean		poinsettia	Tucson, Arizona, USA
192	AY057141	Sub-Saharan		Manihot esculenta	Uganda
193	AY057143	Sub-Saharan		Manihot esculenta	Uganda
194	AY057146	Sub-Saharan		Manihot esculenta	Uganda
195	AY057149	Sub-Saharan		Manihot esculenta	Uganda
196	AY057168	Sub-Saharan		Manihot esculenta	Uganda
197	AY057169	Sub-Saharan		Manihot esculenta	Uganda
198	AY057194	Sub-Saharan		Manihot esculenta	Uganda
199	AY827579	Middle East		Ipomea batata	Ghana
200	AY827581	Middle East		Ipomea batata	Ghana
201	AY827591	Sub-Saharan		Manihot esculenta	Ghana
202	AY827605	Sub-Saharan		Manihot esculenta	Mali
203	AY827606	Middle East		cowpea	Nigeria
204	AY827612	Middle East		Cotton	Sudan
205	AY827617	Middle East		Tomato	Turkey
206	DQ133382	Mediterranean		Cucumber	United Arab Emirates
207	DQ302946	Middle East			Spain: Almeria
208	EU547770	Mediterranean			Iran
209	AY057129	New World		Tomato	Guatemala
210	AY057133	New World		Melon	Honduras
211	AY057134	New World			Puerto Rico
212	EU760721	Middle East			Cameroon: Maroua
213	AJ510076	Mediterranean		Okra	Pakistan:Sindh
214	AJ510081	Mediterranean		zucchini squash	Pakistan:Sindh
215	DQ130058	New World		Parthenium hysterophonus	Mexico: Nay
216	DQ130059	New World		tomato	Mexico: Sinaloa
217	DQ130061	New World		Euphorbia heterophylla	Panama
218	DQ365856	Middle East		Solanum nigrum	Greece:Crete, Arvi
219	DQ365857	Middle East		Ipomoea sp.	Greece:Crete, Heraklion
220	AY563646	Sub-Saharan		Manihot esculenta	Uganda: Kumi, Kumi
221	AY563664	Sub-Saharan		Manihot esculenta	Uganda: Kabarole Rural
222	AY563667	Sub-Saharan		Manihot esculenta	Uganda: Kibaale, Bwanswa
223	AY903565	Middle East		Pavonia urens	Uganda:Namulonge
224	AY903578	Middle East		tobacco	Uganda:Masindi
225	KF425621	Sub-Saharan Africa 1		Manihot esculenta	Burundi
226	KF425628	Sub-Saharan Africa 1		Manihot esculenta	Tanzania
227	KF425629	Sub-Saharan Africa 1		Manihot esculenta	Tanzania
228	KF425610	Sub-Saharan		Manihot esculenta	Tanzania
229	KF425623	Sub-Saharan Africa 2		Manihot esculenta	Kenya
230	KF425645	Sub-Saharan Africa 2		Manihot esculenta
231	KF425644	Sub-Saharan Africa 1		Manihot esculenta
232	KF425649	Sub-Saharan Africa 1		Manihot esculenta
233	KF425617	Middle East		Manihot esculenta	Uganda
234	KF425619	Middle East - Asia Minor 1			Taiwan
235	DQ174530	Middle East - Asia Minor 1			Taiwan
236	DQ174535	Middle East - Asia Minor 1			Australia
237	DQ174536	Middle East - Asia Minor 1		Hibiscus rosa-sinensis	Israel
238	DQ174537	Middle East - Asia Minor 1		Brassica oleracea	Japan: Hiroshima
239	DQ174538	Middle East - Asia Minor 1		Rosa hybride	South Korea: Goyang
240	FJ766381	Mediterranean			Burkina Faso
241	FJ766405	Mediterranean			Burkina Faso
242	FJ766432	Mediterranean			Burkina Faso
243	GU086349	Middle East - Asia Minor 1			Dominican Republic
244	HQ457045	Australia_Indonesia		tomato	Indonesia
245	GU086330	Middle East			Czech Republic
246	GU086331	Middle East			Egypt
247	GU086332	Middle East			China: Beijing
248	GU086334	Mediterranean			Croatia
249	GU086336	Mediterranean			Croatia
250	GU086339	Mediterranean			Taiwan
251	GU086341	Middle East - Asia Minor 1			Italy
252	GU086344	Middle East - Asia Minor 1			Saudi Arabia
253	GU086347	Middle East - Asia Minor 1			Jordan
254	GU086350	Middle East - Asia Minor 1			Iran
255	GU086354	Middle East - Asia Minor 1			Kuwait
256	GU086357	Middle East - Asia Minor 1			Saudi Arabia
257	GU086359	Middle East - Asia Minor 1			Yemen
258	GU977249	Middle East - Asia Minor 1			Egypt: Ismailia
259	GU977269	Middle East - Asia Minor 1			Pakistan: Khairpur, Sindh
260	GU977273	Middle East - Asia Minor 1			Pakistan: Tando Allahyar, Sindh
261	HM070414	Mediterranean			Australia: Emerald
262	KY523889	Sub-Saharan		Manihot esculenta	Kenya
263	KY523865	Sub-Saharan		Manihot esculenta	Kenya
264	KY523890	Sub-Saharan		Manihot esculenta	Kenya
265	KY523874	Sub-Saharan		Manihot esculenta	Kenya
266	KY523887	Sub-Saharan		Manihot esculenta	Kenya
267	FJ766431	Mediterranean			Burkino Faso
268	DQ989539	Middle East - Asia Minor 1		Brassica oleracea	Taiwan: Hualien
269	EF398087	Middle East - Asia Minor 1		cotton	China:Shandong
270	EF398127	Middle East - Asia Minor 1			Israel
271	OK602742	AsiaII 1	h1	Manihot esculenta
272	OK602745	AsiaII 1	h3	Manihot esculenta
273	OK602746	AsiaII 1	h2	Manihot esculenta
275	OK602752	AsiaII 1	h5	Manihot esculenta
278	OK602757	AsiaII 1	h6	Manihot esculenta
279	OK602758	AsiaII 1	h12	Manihot esculenta
281	OK602753	AsiaII_6	h18	Manihot esculenta
282	OK602762	AsiaII_6	h14	Manihot esculenta
283	OK602763	AsiaII_6	h16	Manihot esculenta
284	OK602767	AsiaII_6	h15	Manihot esculenta
285	OK602777	AsiaII_6	h20	Manihot esculenta
286	OK602778	AsiaII_6	h13	Manihot esculenta
288	OK602796	AsiaII_6	h17	Manihot esculenta
289	OK602799	AsiaII_6	h21	Manihot esculenta
