# Supplementary material for: Mitochondrial Genetic Diversity of Bemisia tabaci (Gennadius) (Hemiptera: Aleyrodidae) Associated with Cassava in Lao PDR
Source: Insects. 2022 Sep 22;13(10):861. doi: 10.3390/insects13100861 (PMC9604212; doi:10.3390/insects13100861)
Supplement: Supplementary file 1 [file insects-13-00861-s001.zip › Table-S1-Survey_data-FINAL.xlsx]

## Sheet: Sheet3
Field ID	Collection date	Latitude	Longitude	Province	CMD Incidence per field	Abundancia of WF per field	CMD Incidence per province	Abundancia of WF per province	ID (3' COI gene)	Isolate	GENBAK_NUMBER	Haplotype
F41	20200608	20.9309	100.744	LaoungNamTha	0	0.133333	0	0.15	Asia II-1	F41_Laou	OK602742	H1
F42	20200608	20.8901	100.596	LaoungNamTha	0	0.166667			Asia II-1	F42_Laou	OK602785	H1
F43	20200608	18.6217	101.496	Saiyabouly	0	0.0333333	0	0.0407407	Asia II-1	F43_Saiy	OK602786	H1
F44	20200608	18.5279	101.474	Saiyabouly	0	0			Asia II-1	F44_Saiy	OK602743	H1
F45	20200608	18.104	101.368	Saiyabouly	0	0			ND
F46	20200608	18.0603	101.367	Saiyabouly	0	0.0666667			Asia II-1	F46_Saiy	OK602744	H1
F47	20200608	17.8078	101.35	Saiyabouly	0	0.2			Asia II-1	F47_Saiy	OK602787	H1
F48	20200608	17.741	101.432	Saiyabouly	0	0			ND
F49	20200608	17.8078	101.35	Saiyabouly	0	0			Asia II-1	F49_Saiy	OK602788	H1
F50	20200608	17.7924	101.352	Saiyabouly	0	0			Asia II-1	F50_Saiy	OK602789	H1
F51	20200608	17.7562	101.485	Saiyabouly	0	0.0666667			Asia II-1	F51_Saiy	OK602790	H1
F39	20200608	17.9098	101.429	Vientiane	0	0.0344828	0	0.0135632	Asia II-6	F39_Vien	OK602783	H14
F40	20200608	17.8679	101.601	Vientiane	0	0			Asia II-6	F40_Vien	OK602784	H17
F53	20200608	18.1475	101.399	Vientiane	0	0.0333333			Asia II-1	F53_Vien	OK602792	H1
F54	20200608	18.207	101.926	Vientiane	0	0			Asia II-1	F54_Vien	OK602745	H3
F66	20200608	14.7553	106.173	Vientiane	0	0			Asia II-1	F66_Vien	OK602747	H2
F13	20200608	19.0488	103.388	Xaysomboun	0	0.166667	0	0.0777778	Asia II-1	F13_Xay	OK602771	H1
F14	20200608	18.8568	103.807	Xaysomboun	0	0			ND
F15	20200608	18.7972	103.859	Xaysomboun	0	0.0666667			Asia II-1	F15_Xay	OK602772	H1
F07	20200608	18.542	104.483	Borlikhamsai	0	0.266667	0	0.145455	Asia II-6	F07_Bori	OK602777	H20
F08	20200608	18.5704	104.389	Borlikhamsai	0	0.266667			Asia II-1	F08_Bori	OK602752	H5
F09	20200608	18.433	104.517	Borlikhamsai	0	0.233333			Asia II-6	F09_Bori	OK602778	H13
F10	20200608	18.1082	104.971	Borlikhamsai	0	0.266667			Asia II-1	F10_Bori	OK602768	H1
F11	20200608	18.0796	104.993	Borlikhamsai	0	0.2			Asia II-1	F11_Bori	OK602769	H1
F12	20200608	18.0932	105.043	Borlikhamsai	0	0.233333			Asia II-1	F12_Bori	OK602770	H1
F16	20200608	18.5329	103.66	Borlikhamsai	0	0.0333333			Asia II-1	F16_Bori	OK602773	H1
F17	20200608	18.5071	103.808	Borlikhamsai	0	0			ND
F18	20200608	18.5401	103.724	Borlikhamsai	0	0.0333333			ND
F19	20200608	18.4843	103.629	Borlikhamsai	0	0			ND
F20	20200608	18.2668	104.172	Borlikhamsai	0	0.0666667			Asia II-1	F20_Bori	OK602774	H1
F21		17.2325	104.921	Khammoun	0	0.166667	0	0.17	Asia II-1	F21_Kham	OK602775	H1
F01	20200602	15.4695	106.197	Salavan	0	0.266667	0	0.128571	Asia II-6	F01_Sala	OK602779	H17
F02	20200602	15.5445	106.336	Salavan	0	0			ND
F03	20200602	16.1605	106.692	Salavan	0	0.166667			Asia II-6	F03_Sala	OK602776	H17
F04	20200602	15.9511	106.476	Salavan	0	0.166667			Asia II-6	F04_Sala	OK602767	H15
F25	20200602	15.3361	106.157	Salavan	0	0.133333			Asia II-1	F25_Sala	OK602758	H12
F26	20200602	15.3361	106.195	Salavan	0	0.133333			Asia II-6	F26_Sala	OK602759	H16
F27	20200602	15.4182	106.173	Salavan	0	0.0333333			ND
F05	20200604	15.4365	106.42	Sekong	0	0.166667	0	0.17	Asia II-6	F05_Sek	OK602753	H18
F06	20200605	15.2891	105.956	Champasack	0	0.3	4.6	0.176	Asia II-1	F06_Champ	OK602754	H1
F22	20200605	15.199	105.956	Champasack	0	0.0666667			Asia II-1	F22_Champ	OK602755	H2
F23	20200605	15.2671	105.932	Champasack	0	0.0666667			Asia II-1	F23_Champ	OK602756	H2
F24	20200605	15.2831	106.196	Champasack	0	0.0666667			Asia II-1	F24_Champ	OK602757	H6
F28	20200605	14.9485	105.928	Champasack	0	0.166667			Asia II-6	F28_Champ	OK602760	H17
F29	20200605	14.8619	105.938	Champasack	0	0.133333			Asia II-6	F29_Champ	OK602761	H16
F30	20200605	14.7903	106.016	Champasack	0	0.133333			Asia II-6	F30_Champ	OK602762	H14
F31	20200605	14.7553	106.173	Champasack	0	0.2			Asia II-6	F31_Champ	OK602763	H16
F34	20200605	15.2197	106.287	Champasack	0	0.1			Asia II-1	F34_Champ	OK602766	H1
F35	20200605	13.9433	105.991	Champasack	6.66667	1			Asia II-1	F35_Champ	OK602780	H2
F36	20200605	13.9695	105.986	Champasack	3.33333	0.5			ND
F37	20200605	14.0192	105.917	Champasack	3.33333	0.5			Asia II-6/Asia II-1	F37_Champ/F37b_Champ	OK602781/OK602800	H17/H1
F38	20200605	14.011	105.92	Champasack	1.66667	0.166667			Asia II-6/Asia II-1	F38_Champ/F38b_Champ	OK602782/ OK602799	H1/H21
F52	20200605	14.4753	105.882	Champasack	15	0.0333333			AsiaII-1	F52_Champ	OK602791	H1
F55	20200605	14.0602	106.005	Champasack	1.66667	0			Asia II-1	F55_Champ	OK602793	H1
F56	20200605	10.0238	106.156	Champasack	3.33333	0.2			Asia II-1	F56_Champ	OK602746	H2
F57	20200605	14.0295	106.134	Champasack	3.33333	0.0666667			Asia II-1	F57_Champ	OK602794	H1
F58	20200605	15.2671	105.932	Champasack	0	0.2			Asia II-6	F58_Champ	OK602795	H17
F59	20200605	14.7564	105.605	Champasack	0	0			Asia II-6	F59_Champ	OK602796	H17
F60	20200605	14.7565	105.605	Champasack	0	0.0333333			ND
F61	20200605	14.7155	105.799	Champasack	0	0.0333333			ND
F62	20200605	14.4856	105.883	Champasack	0	0.0666667			ND
F63	20200605	14.398	105.895	Champasack	0	0.266667			ND
F64	20200605	14.2637	105.917	Champasack	0	0			ND
F65	20200605	14.7903	106.016	Champasack	76.6667	0.1			Asia II-1	F65_Champ	OK602797	H1
F32	20200605	14.7149	106.386	Attapue	0	0.166667	20.3437	0.233333	Asia II-6	F32_Atta	OK602764	H17
F33	20200605	14.7145	106.219	Attapue	0	0.166667			Asia II-1	F33_Atta	OK602765	H1
F67	20200605	14.7079	106.418	Attapue	85	0.133333			Asia II-6/Asia II-1	F67_Atta/F67b_Atta	OK602748/ OK602798	H16/H1
F68	20200605	14.7097	106.426	Attapue	23.7288	0.5			Asia II-6	F68_Atta	OK602749	H16
F69	20200605	14.8216	106.425	Attapue	13.3333	0.433333			Asia II-6	F69_Atta	OK602750	H16
F70	20200605	14.9309	106.413	Attapue	0	0			Asia II-6	F70_Atta	OK602751	H17
